# Supplementary material for: Conditioned Medium from Mesenchymal Stem Cells Alleviates Endothelial Dysfunction of Vascular Grafts Submitted to Ischemia/Reperfusion Injury in 15-Month-Old Rats
Source: Cells. 2021 May 17;10(5):1231. doi: 10.3390/cells10051231 (PMC8155879; doi:10.3390/cells10051231)
Supplement: Supplementary file 1 [file cells-10-01231-s001.zip]

Archive with 1 entries (1 files):
- cells-1208548-supplementary.pdf
